# Supplementary material for: Cytotoxic Compounds from Belamcanda chinensis (L.) DC Induced Apoptosis in Triple-Negative Breast Cancer Cells
Source: Molecules. 2023 Jun 12;28(12):4715. doi: 10.3390/molecules28124715 (PMC10305019; doi:10.3390/molecules28124715)
Supplement: Supplementary file 1 [file molecules-28-04715-s001.zip]

Archive with 1 entries (1 files):
- molecules-2425493-supplementary.pdf
